# Supplementary material for: A 30-Year Experience in Fragile X Syndrome Molecular Diagnosis from a Laboratory in Thailand
Source: Int J Mol Sci. 2025 Aug 1;26(15):7418. doi: 10.3390/ijms26157418 (PMC12347110; doi:10.3390/ijms26157418)
Supplement: Supplementary file 1 [file ijms-26-07418-s001.zip]

Archive with 1 entries (1 files):
- ijms-3755978-supplementary.pdf
